# Supplementary material for: The Function of Heat Shock Transcription Factors in Sex Differentiation in Cynoglossus semilaevis
Source: Animals (Basel). 2025 May 16;15(10):1443. doi: 10.3390/ani15101443 (PMC12108280; doi:10.3390/ani15101443)
Supplement: Supplementary file 1 [file animals-15-01443-s001.zip]

Archive with 1 entries (1 files):
- animals-3565474-supplementary.pdf
